# Supplementary material for: Magnesium Supplementation Attenuates Ultraviolet-B-Induced Damage Mediated through Elevation of Polyamine Production in Human HaCaT Keratinocytes
Source: Cells. 2022 Jul 22;11(15):2268. doi: 10.3390/cells11152268 (PMC9332241; doi:10.3390/cells11152268)
Supplement: Supplementary file 1 [file cells-11-02268-s001.zip]

Archive with 1 entries (1 files):
- cells-1767844-supplementary.pdf
